# Supplementary material for: Comprehensively Profiling the Chromatin Architecture of Tissue Restricted Antigen Expression in Thymic Epithelial Cells Over Development
Source: Front Immunol. 2018 Sep 19;9:2120. doi: 10.3389/fimmu.2018.02120 (PMC6156148; doi:10.3389/fimmu.2018.02120)
Supplement: Supplementary Table 1 — Experimental design. * = samples generated as part of a previous study (3). [file Table_1.XLSX]

## Sheet: Sheet1
TEC population	Chromatin modification	Number of replicates
cTEC	H3K27ac	2
cTEC	H3K4me1	2
mTEClo	H3K27ac	2
mTEClo	H3K27me3	2
mTEClo	H3K4me1	2
mTEClo	H3K4me3	2
mTEClo	H3K9ac	2
mTEChi	H3K27me3	2
mTEChi	H3K4ac	2
mTEChi	H3K4me1	2
mTEChi	H3K4me3	2*
mTEChi	H3K9ac	3
mTEChi	H3K9me3	3
