# Supplementary material for: Comprehensively Profiling the Chromatin Architecture of Tissue Restricted Antigen Expression in Thymic Epithelial Cells Over Development
Source: Front Immunol. 2018 Sep 19;9:2120. doi: 10.3389/fimmu.2018.02120 (PMC6156148; doi:10.3389/fimmu.2018.02120)
Supplement: Supplementary Table 2 — Enrichment of histone ChIP-seq peaks differentially detected in mTEClo or mTEChi within AIRE-enhanced and AIRE-independent genes. GAT was used to test enrichment of histone ChIP-seq peaks with differential signal in mTEClo or mTEChi within AIRE independent (blue) and AIRE induced (red) genes +/– 5 kb. [file Table_2.XLSX]

## Sheet: Sheet1
all genes - diffbind
Segment	Annotation	Log2fold	Log2fold l95CI	Log2fold u95CI	Pval	Qval	Comparison log2fold	Comparison pval	Comparison qval
mTEChi H3K27me3	Aire independent	-0.176851	-0.228515	-0.123498	0.0001	0.000114286	-0.0513158	0.612468	0.612468
mTEChi H3K27me3	Aire induced	0.224397	0.0521724	0.413018	0.016	0.016	0.398698	0.239731	0.273978
mTEChi H3K4me1	Aire independent	0.210663	0.196628	0.224894	0.0001	0.000114286	-0.0376734	0.0513573	0.0821717
mTEChi H3K4me1	Aire induced	-0.748449	-0.793923	-0.700743	0.0001	0.000114286	0.391752	<0.0001	<0.0001
mTEChi H3K4me3	Aire independent	0.282198	0.254339	0.310972	0.0001	0.000114286	0.0505709	0.142386	0.189848
mTEChi H3K4me3	Aire induced	-1.53591	-1.62775	-1.44048	0.0001	0.000114286	1.12242	<0.0001	<0.0001
mTEChi H3K9ac	Aire independent	0.314003	0.288197	0.339836	0.0001	0.000114286	0.0951749	0.00304643	0.00609287
mTEChi H3K9ac	Aire induced	-1.7724	-1.85622	-1.68527	0.0001	0.000114286	0.494872	<0.0001	<0.0001
mTEClo H3K27me3	Aire independent	-0.228167	-0.310725	-0.137459	0.0001	0.0001
mTEClo H3K27me3	Aire induced	0.623096	0.354736	0.929035	0.0001	0.0001
mTEClo H3K4me1	Aire independent	0.17299	0.159803	0.186193	0.0001	0.0001
mTEClo H3K4me1	Aire induced	-0.356697	-0.398648	-0.313428	0.0001	0.0001
mTEClo H3K4me3	Aire independent	0.332769	0.313208	0.352531	0.0001	0.0001
mTEClo H3K4me3	Aire induced	-0.413494	-0.476688	-0.348982	0.0001	0.0001
mTEClo H3K9ac	Aire independent	0.409178	0.390223	0.428439	0.0001	0.0001
mTEClo H3K9ac	Aire induced	-1.27753	-1.33883	-1.21458	0.0001	0.0001
