# Supplementary material for: Comprehensively Profiling the Chromatin Architecture of Tissue Restricted Antigen Expression in Thymic Epithelial Cells Over Development
Source: Front Immunol. 2018 Sep 19;9:2120. doi: 10.3389/fimmu.2018.02120 (PMC6156148; doi:10.3389/fimmu.2018.02120)
Supplement: Supplementary Table 4 — Enrichment of histone ChIP-seq peaks detected in mTEClo or mTEChi (IDR < 0.01) within AIRE-enhanced and AIRE-independent genes. GAT was used to test enrichment of histone ChIP-seq peaks within AIRE independent (blue) and AIRE induced (red) genes +/– 5 kb. [file Table_4.XLSX]

## Sheet: Sheet1
all genes - IDR < 0.01
Segment	Annotation	Log2fold	Log2fold l95CI	Log2fold u95CI	Pval	Qval	Comparison log2fold	Comparison pval	Comparison qval
mTEChi H3K27me3	Aire independent	-0.712379	-0.762986	-0.659262	0.0001	0.0001	0.116943	0.234337	0.351505
mTEChi H3K27me3	Aire induced	1.46861	1.29937	1.65721	0.0001	0.0001	0.0378579	0.910462	0.910462
mTEChi H3K4ac	Aire independent	0.391413	0.373157	0.409951	0.0001	0.0001	ND	ND	ND
mTEChi H3K4ac	Aire induced	-2.36742	-2.42819	-2.30411	0.0001	0.0001	ND	ND	ND
mTEChi H3K4me1	Aire independent	0.292066	0.276396	0.307911	0.0001	0.0001	ND	ND	ND
mTEChi H3K4me1	Aire induced	-0.994875	-1.04606	-0.941658	0.0001	0.0001	ND	ND	ND
mTEChi H3K4me3	Aire independent	0.394047	0.380276	0.40798	0.0001	0.0001	0.0338267	0.120496	0.240992
mTEChi H3K4me3	Aire induced	-1.4463	-1.49096	-1.40021	0.0001	0.0001	-0.0566548	0.430508	0.51661
mTEChi H3K9ac	Aire independent	0.395492	0.382043	0.409302	0.0001	0.0001	0.0420692	0.0474068	0.14222
mTEChi H3K9ac	Aire induced	-1.62241	-1.6666	-1.57596	0.0001	0.0001	-0.223964	0.00148961	0.00893768
mTEChi H3K9me3	Aire independent	-0.21659	-0.26617	-0.165616	0.0001	0.0001	ND	ND	ND
mTEChi H3K9me3	Aire induced	-0.74474	-0.903311	-0.571075	0.0001	0.0001	ND	ND	ND
mTEClo H3K27ac	Aire independent	0.46694	0.444903	0.489525	0.0001	0.0001
mTEClo H3K27ac	Aire induced	-2.75103	-2.82438	-2.67555	0.0001	0.0001
mTEClo H3K27me3	Aire independent	-0.595436	-0.67633	-0.509241	0.0001	0.0001
mTEClo H3K27me3	Aire induced	1.50647	1.24112	1.81145	0.0001	0.0001
mTEClo H3K4me3	Aire independent	0.427874	0.411176	0.444805	0.0001	0.0001
mTEClo H3K4me3	Aire induced	-1.50296	-1.55789	-1.44643	0.0001	0.0001
mTEClo H3K9ac	Aire independent	0.437561	0.421316	0.453841	0.0001	0.0001
mTEClo H3K9ac	Aire induced	-1.84638	-1.89944	-1.79142	0.0001	0.0001
