# Supplementary material for: Comprehensively Profiling the Chromatin Architecture of Tissue Restricted Antigen Expression in Thymic Epithelial Cells Over Development
Source: Front Immunol. 2018 Sep 19;9:2120. doi: 10.3389/fimmu.2018.02120 (PMC6156148; doi:10.3389/fimmu.2018.02120)
Supplement: Supplementary Table 5 — Enrichment of histone ChIP-seq peaks detected in mTEClo or mTEChi (IDR < 0.01) within AIRE-enhanced and AIRE-independent TRAs. GAT was used to test enrichment of histone ChIP-seq peaks within AIRE independent (blue) and AIRE induced (red) TRAs +/– 5 kb. [file Table_5.XLSX]

## Sheet: Sheet1
tau >= 0.8 - IDR < 0.01
Segment	Annotation	Log2fold	Log2fold l95CI	Log2fold u95CI	Pval	Qval	Comparison log2fold	Comparison pval	Comparison qval
mTEChi H3K27me3	Aire independent tau gt eq 0.8	-0.617625	-0.760204	-0.458108	0.0001	0.0001	0.225698	0.386469	0.841574
mTEChi H3K27me3	Aire induced tau gt eq 0.8	0.513192	0.344352	0.703536	0.0001	0.0001	-0.169569	0.571827	0.841574
mTEChi H3K4ac	Aire independent tau gt eq 0.8	0.584124	0.483083	0.696543	0.0001	0.0001	ND	ND	ND
mTEChi H3K4ac	Aire induced tau gt eq 0.8	-1.36837	-1.495	-1.23329	0.0001	0.0001	ND	ND	ND
mTEChi H3K4me1	Aire independent tau gt eq 0.8	0.313076	0.239891	0.390147	0.0001	0.0001	ND	ND	ND
mTEChi H3K4me1	Aire induced tau gt eq 0.8	-0.480445	-0.567205	-0.388662	0.0001	0.0001	ND	ND	ND
mTEChi H3K4me3	Aire independent tau gt eq 0.8	0.488511	0.420361	0.558668	0.0001	0.0001	-0.0494298	0.701311	0.841574
mTEChi H3K4me3	Aire induced tau gt eq 0.8	-0.940439	-1.0204	-0.854769	0.0001	0.0001	0.177001	0.238161	0.841574
mTEChi H3K9ac	Aire independent tau gt eq 0.8	0.517694	0.447193	0.591793	0.0001	0.0001	-0.0191305	0.880333	0.880333
mTEChi H3K9ac	Aire induced tau gt eq 0.8	-1.01863	-1.1017	-0.931176	0.0001	0.0001	0.110327	0.445375	0.841574
mTEChi H3K9me3	Aire independent tau gt eq 0.8	0.395377	0.284498	0.516838	0.0001	0.0001	ND	ND	ND
mTEChi H3K9me3	Aire induced tau gt eq 0.8	-0.785513	-0.935087	-0.61851	0.0001	0.0001	ND	ND	ND
mTEClo H3K27ac	Aire independent tau gt eq 0.8	0.543003	0.390876	0.711551	0.0001	0.000133333
mTEClo H3K27ac	Aire induced tau gt eq 0.8	-1.06823	-1.237	-0.874574	0.0001	0.000133333
mTEClo H3K27me3	Aire independent tau gt eq 0.8	-0.391927	-0.585904	-0.16116	0.0032	0.0034
mTEClo H3K27me3	Aire induced tau gt eq 0.8	0.343623	0.119628	0.600062	0.0034	0.0034
mTEClo H3K4me3	Aire independent tau gt eq 0.8	0.439081	0.335199	0.552697	0.0001	0.000133333
mTEClo H3K4me3	Aire induced tau gt eq 0.8	-0.763438	-0.883362	-0.633101	0.0001	0.000133333
mTEClo H3K9ac	Aire independent tau gt eq 0.8	0.498563	0.398334	0.607334	0.0001	0.000133333
mTEClo H3K9ac	Aire induced tau gt eq 0.8	-0.908303	-1.02096	-0.787456	0.0001	0.000133333
