# Supplementary material for: Comprehensively Profiling the Chromatin Architecture of Tissue Restricted Antigen Expression in Thymic Epithelial Cells Over Development
Source: Front Immunol. 2018 Sep 19;9:2120. doi: 10.3389/fimmu.2018.02120 (PMC6156148; doi:10.3389/fimmu.2018.02120)
Supplement: Supplementary Table 6 — Enrichment of histone ChIP-seq peaks within AIRE ChIP-seq peaks. [file Table_6.XLSX]

## Sheet: Sheet1
histone modifications vs. AIRE ChIP-seq (IDR < 0.01)
Segment	Annotation	Log2fold	Log2fold l95CI	Log2fold u95CI	Pval	Qval	Comparison log2fold	Comparison pval	Comparison qval
mTEChi H3K27me3	AIRE ChIP-seq	-1.38405	-1.57075	-1.18422	0.0001	0.00012	0.193262	0.10537	0.260101
mTEChi H3K4ac	AIRE ChIP-seq	4.97584	4.84166	5.11852	0.0001	0.00012	ND	ND	ND
mTEChi H3K4me1	AIRE ChIP-seq	3.4094	3.32001	3.50221	0.0001	0.00012	ND	ND	ND
mTEChi H3K4me3	AIRE ChIP-seq	4.58609	4.47538	4.70451	0.0001	0.00012	0.114565	0.357768	0.357768
mTEChi H3K9ac	AIRE ChIP-seq	4.68448	4.57953	4.79601	0.0001	0.00012	0.108241	0.173401	0.260101
mTEChi H3K9me3	AIRE ChIP-seq	-0.895698	-1.23822	-0.489279	0.0003	0.0003	ND	ND	ND
mTEClo H3K27ac	AIRE ChIP-seq	5.28883	5.08661	5.51049	0.0001	0.0001
mTEClo H3K27me3	AIRE ChIP-seq	-1.98601	-2.28124	-1.64617	0.0001	0.0001
mTEClo H3K4me3	AIRE ChIP-seq	4.76086	4.6144	4.91765	0.0001	0.0001
mTEClo H3K9ac	AIRE ChIP-seq	4.93672	4.79179	5.09255	0.0001	0.0001
