# Supplementary material for: Comprehensively Profiling the Chromatin Architecture of Tissue Restricted Antigen Expression in Thymic Epithelial Cells Over Development
Source: Front Immunol. 2018 Sep 19;9:2120. doi: 10.3389/fimmu.2018.02120 (PMC6156148; doi:10.3389/fimmu.2018.02120)
Supplement: Supplementary Table 7 — Motif enrichment within different TEC subtypes. [file Table_7.XLSX]

## Sheet: Sheet1
mTEClo>cTEC	mTEClo>mTEChi	mTEChi>mTEClo
Klf5	E2f6	Alx4
Spib	Egr2	Bhlha15
Zbtb7c	Egr3	Bhlhe23
	Glis2	Bsx
	Hes1	Cdx1
	Klf5	Cdx2
	Zfp740	Cux2
		Dlx1
		Dlx3
		Dlx4
		Dlx6
		Dux
		Emx1
		Emx2
		En1
		En2
		Eomes
		Esr2
		Esrrb
		Esrrg
		Esx1
		Evx1
		Evx2
		Gata1
		Gata2
		Gata4
		Gata5
		Gbx1
		Gbx2
		Gsx1
		Hesx1
		Hmx1
		Hnf4a
		Hnf4g
		Hoxa10
		Hoxa11
		Hoxa9
		Hoxb13
		Hoxc10
		Hoxc11
		Hoxc13
		Hoxc9
		Hoxd11
		Hoxd12
		Hoxd13
		Hoxd3
		Isx
		Lbx1
		Lbx2
		Lhx2
		Lhx6
		Lhx9
		Meox2
		Mixl1
		Mnx1
		Msx2
		Msx3
		Neurod2
		Neurog1
		Nfe2
		Nkx2-3
		Nkx2-5
		Nkx2-9
		Nkx3-1
		Nkx3-2
		Nkx6-1
		Nobox
		Noto
		Nr1h4
		Nr2e1
		Nr2f2
		Nrl
		Olig1
		Olig2
		Onecut1
		Pax4
		Pdx1
		Pou6f2
		Pparg
		Prrx2
		Rax
		Rel
		Rfx4
		Rhox11
		Runx3
		Rxrg
		Sox17
		Sox21
		Spic
		Spz1
		T
		Tal1
		Tbx1
		Tbx15
		Tbx19
		Tbx20
		Tbx21
		Tbx4
		Tbx5
		Tcf7
		Tfec
		Twist2
		Uncx
		Vax1
		Vdr
		Vsx1
		Vsx2
